# Supplementary material for: Near-infrared-light pre-treatment attenuates noise-induced hearing loss in mice
Source: PeerJ. 2020 Jun 17;8:e9384. doi: 10.7717/peerj.9384 (PMC7305775; doi:10.7717/peerj.9384)
Supplement: Supplemental Information 1 — Each data point indicates the frequency specific auditory brainstem response threshold of the individual animal before and after noise exposure. [file peerj-08-9384-s001.xlsx]

## Sheet: Tabelle1
ABR-results
		Group x: anesthesia (sham stimulation) = 30 minutes, narcosis (sham exposure) = 30 minutes
		Group 0: anesthesia (sham stimulation) = 30 minutes, noise exposure = 30 minutes
		Group 1/2: laser stimulation = 5 minutes, noise exposure = 30 minutes
		Group 1: laser stimulation = 10 minutes, noise exposure = 30 minutes
		Group 2: laser stimulation = 20 minutes, noise exposure = 30 minutes
		Group 3: laser stimulation = 30 minutes, noise exposure = 30 minutes
		Group 4: laser stimulation = 40 minutes, noise exposure = 30 minutes
		postexperimental ABR after 14 days
threshold shift
post-exposure control	kHz	5	10	15	20	25	30	35	40	experimental group
49		15	-5	10	10	10	5	15	10	x
50		10	15	10	10	5	0	15	10	x
51		15	0	5	5	0	10	5	10	x
53		-5	-10	-5	-5	-5	0	-10	-10	x
54		-5	-10	-15	-10	-15	-15	-15	-15	x
55		15	10	10	5	5	-5	5	15	x
56		5	0	0	-5	5	5	10	10	x
	mean	7.14286	0	2.14286	1.42857	0.714286	0	3.57143	4.28571
	SD	9.06327	9.57427	9.5119	8.01784	8.38082	8.16497	11.8019	11.7006
	SE	3.42559	3.61873	3.59516	3.03046	3.16765	3.08607	4.46071	4.42242
post-exposure noise only
4		74.5	59.5	67	59.5	67	67	74.5	72	0
6		69.5	59.5	67	59.5	67	64.5	62	64.5	0
10		64.5	59.5	54.5	57	57	62	59.5	69.5	0
12		52	52	49.5	49.5	57	54.5	57	59.5	0
28		32	27	37	52	47	42	47	52	0
45		52	37	47	47	42	47	47	47	0
55		39	39	49	59	44	49	54	49	0
59		24	9	24	19	14	19	19	24	0
62		49	59	49	64	49	39	44	49	0
66		24	24	29	24	24	29	24	34	0
67		64	49	69	59	59	59	49	69	0
73		34	24	44	34	34	34	39	29	0
75		15	5	15	0	10	5	10	20	0
81		14	14	19	14	14	24	39	29	0
83		29	19	24	34	29	19	34	34	0
87		19	29	29	34	29	19	19	19	0
	mean	42.4333	35.7667	42.9333	42.1	40.9333	40.9333	43.9333	46.7667
	SD	19.914	19.7338	17.739	20.0171	19.2705	18.9481	17.191	17.6351
	SE	5.14177	5.09525	4.5802	5.1684	4.97562	4.89238	4.4387	4.55335
post-exposure NIR 5min
49		24	9	14	29	24	19	-1	24	1/2
52		14	14	24	19	34	19	24	19	1/2
54		29	24	24	19	19	24	4	14	1/2
57		24	14	19	9	19	9	19	14	1/2
60		39	39	39	34	29	39	19	19	1/2
61		14	29	39	34	44	29	9	14	1/2
64		19	24	24	29	39	39	24	14	1/2
65		29	54	44	39	39	39	14	29	1/2
68		24	24	29	34	29	29	29	24	1/2
70		29	24	24	44	44	34	19	29	1/2
71		29	19	24	19	34	24	29	24	1/2
74		14	9	24	19	29	19	19	24	1/2
77		44	44	54	39	59	54	49	54	1/2
78		24	14	24	19	29	19	34	14	1/2
79		34	34	39	34	54	44	49	39	1/2
82		9	14	29	29	44	34	44	19	1/2
	mean	24.9375	24.3125	29.625	28.0625	35.5625	29.625	24	23.375
	SD	9.52519	12.9703	10.4682	9.69858	11.5063	11.6726	14.7196	10.7819
	SE	2.3813	3.24258	2.61705	2.42465	2.87658	2.91815	3.6799	2.69548
post-exposure NIR 10min
5		27	32	37	42	42	32	42	42	1
7		5	-5	0	0	0	0	10	0	1
8		-5	5	0	0	5	0	-5	-10	1
18		15	10	15	10	10	5	15	15	1
34		33	23	28	38	43	38	43	28	1
38		28	18	28	18	23	38	23	23	1
42		8	13	8	8	3	13	8	3	1
50		9	14	29	24	19	24	29	24	1
53		39	44	44	49	49	54	44	44	1
56		14	14	24	24	19	19	24	24	1
58		24	24	24	24	19	39	24	34	1
63		29	19	29	24	24	24	19	19	1
69		34	19	24	34	24	29	39	14	1
72		10	-10	10	10	15	-5	5	0	1
76		19	9	19	9	14	9	34	9	1
80		5	0	15	5	20	10	10	10	1
	mean	18.375	14.3125	20.875	19.9375	20.5625	20.5625	22.75	17.4375
	SD	12.6379	13.4795	12.3444	15.062	14.0664	17.0058	14.9822	15.3361
	SE	3.15948	3.36986	3.08609	3.76549	3.51659	4.25144	3.74555	3.83402
post-exposure NIR 20min
9		19	19	24	19	19	19	14	19	2
10		10	10	5	0	5	0	5	5	2
17		5	5	10	10	10	15	10	0	2
21		37	32	37	47	37	42	42	32	2
25		20	25	29	20	24	20	29	20	2
30		5	5	5	10	10	5	10	5	2
40		23	13	23	18	18	18	18	8	2
	mean	17	15.5714	19	17.7143	17.5714	17	18.2857	12.7143
	SD	11.4455	10.2609	12.5033	14.705	10.7526	13.3915	12.9707	11.3095
	SE	4.326	3.87825	4.72582	5.55798	4.06411	5.06153	4.90245	4.27459
post-exposure NIR 30min
2		64.5	64.5	54.5	49.5	59.5	54.5	62	64.5	3
7		59.5	59.5	59.5	57	59.5	64.5	57	64.5	3
8		19	9	14	21.5	9	4	14	6.5	3
17		67	59.5	59.5	62	59.5	64.5	62	67	3
18		6.5	11.5	14	14	14	11.5	6.5	14	3
19		20.5	13	23	10.5	18	8	15.5	13	3
14		15	10	15	15	20	10	20	15	3
20		32	32	32	47	37	37	42	42	3
84		39	29	29	39	24	29	34	34	3
85		22	42	37	47	37	47	47	42	3
86		52	52	47	57	52	52	52	52	3
	mean	18.6	15.1	19.6	21.6	19.6	14.1	19.6	18.1
	SD	9.25608	9.56818	7.89303	14.7453	10.5972	13.1072	13.4322	13.7677
	SE	4.13944	4.27902	3.52987	6.59432	4.7392	5.86174	6.00708	6.15711
post-exposure NIR 40min
15		30	15	25	20	25	20	15	20	4
16		5	0	-5	0	10	5	0	5	4
22		15	20	20	25	15	10	20	25	4
31		5	10	15	15	15	10	10	5	4
32		0	10	10	10	10	20	25	10	4
36		15	10	30	30	25	25	20	25	4
46		35	20	35	30	35	20	25	25	4
48		10	10	20	30	30	10	30	25	4
	mean	14.375	11.875	18.75	20	20.625	15	18.125	17.5
	SD	12.3744	6.51235	12.4642	11.0195	9.42546	7.07107	9.61305	9.2582
	SE	4.375	2.30246	4.40677	3.89597	3.3324	2.5	3.39873	3.27327
mean - overview	kHz	5	10	15	20	25	30	35	40
	control	7.14286	0	2.14286	1.42857	0.714286	0	3.57143	4.28571
	noise only	42.4333	35.7667	42.9333	42.1	40.9333	40.9333	43.9333	46.7667
	5 min NIR-pretreatment	24.9375	24.3125	29.625	28.0625	35.5625	29.625	24	23.375
	10 min NIR-pretreatment	18.375	14.3125	20.875	19.9375	20.5625	20.5625	22.75	17.4375
	20 min NIR-pretreatment	17	15.5714	19	17.7143	17.5714	17	18.2857	12.7143
	30 min NIR-pretreatment	18.6	15.1	19.6	21.6	19.6	14.1	19.6	18.1
	40 min NIR-pretreatment	14.375	11.875	18.75	20	20.625	15	18.125	17.5
	SER control	3.42559	3.61873	3.59516	3.03046	3.16765	3.08607	4.46071	4.42242
	SER noise only	5.14177	5.09525	4.5802	5.1684	4.97562	4.89238	4.4387	4.55335
	SER 5 min NIR-treatment	2.3813	3.24258	2.61705	2.42465	2.87658	2.91815	3.6799	2.69548
	SER 10 min NIR-treatment	3.15948	3.36986	3.08609	3.76549	3.51659	4.25144	3.74555	3.83402
	SER 20 min NIR-treatment	4.326	3.87825	4.72582	5.55798	4.06411	5.06153	4.90245	4.27459
	SER 30 min NIR-treatment	4.13944	4.27902	3.52987	6.59432	4.7392	5.86174	6.00708	6.15711
	SER 40 min NIR-treatment	4.375	2.30246	4.40677	3.89597	3.3324	2.5	3.39873	3.27327
	Protection (compared to noise only)
	noise only
	5 min NIR-pretreatment	17.4958	11.4542	13.3083	14.0375	5.37083	11.3083	19.9333	23.3917
	10 min NIR-pretreatment	24.0583	21.4542	22.0583	22.1625	20.3708	20.3708	21.1833	29.3292
	20 min NIR-pretreatment	25.4333	20.1952	23.9333	24.3857	23.3619	23.9333	25.6476	34.0524
	30 min NIR-pretreatment	23.8333	20.6667	23.3333	20.5	21.3333	26.8333	24.3333	28.6667
	40 min NIR-pretreatment	28.0583	23.8917	24.1833	22.1	20.3083	25.9333	25.8083	29.2667
	SER noise only
	SER 5 min NIR-treatment	3.76153	4.16892	3.59863	3.79652	3.9261	3.90527	4.0593	3.62442
	SER 10 min NIR-treatment	4.15062	4.23256	3.83315	4.46695	4.24611	4.57191	4.09213	4.19369
	SER 20 min NIR-treatment	4.73388	4.48675	4.65301	5.36319	4.51987	4.97695	4.67058	4.41397
	SER 30 min NIR-treatment	4.64061	4.68714	4.05504	5.88136	4.85741	5.37706	5.22289	5.35523
	SER 40 min NIR-treatment	4.75838	3.69886	4.49349	4.53219	4.15401	3.69619	3.91871	3.91331
